# Supplementary material for: Metabolomic Insight into Donation After Circulatory-Death Kidney Grafts in Porcine Autotransplant Model: Normothermic Ex Vivo Kidney Perfusion Compared with Hypothermic Machine Perfusion and Static Cold Storage
Source: Int J Mol Sci. 2025 Jun 30;26(13):6295. doi: 10.3390/ijms26136295 (PMC12249885; doi:10.3390/ijms26136295)
Supplement: Supplementary file 1 [file ijms-26-06295-s001.zip]

Archive with 1 entries (1 files):
- ijms-3689686-supplementary.pdf
